# Supplementary material for: Acute myeloid leukemia cells adhere to bone marrow and acquire chemoresistance by downregulating UNC5B expression
Source: Front Oncol. 2024 Sep 24;14:1394443. doi: 10.3389/fonc.2024.1394443 (PMC11460579; doi:10.3389/fonc.2024.1394443)
Supplement: Supplementary file 2 [file Table1.xlsx]

## Sheet: Sheet1
				Supplementary Table 1 Basic characteristics of the patients in this study
				Sample ID	Age	Sex	FAB morphology	Immunophenotypic	Mutations	Fusion gene
				Sample 1	57	Female	M5	Abnormal accounts for 3.94% of the nucleated cells, it expresses CD117, CD38, and CD45dim, it consistent with abnormal myeloid primitive phenotype. Not expressing CD34, cCD3, cCD79a, CD11b, CD15, CD16, CD10, CD19, CD20, CD22, CD5, CD7, CD56. Monocytes account for 48.09% of the nucleated cells and express CD38, HLA-DR, CD14, CD56, CD13, CD33, and CD64, representing an abnormal monocyte phenotype	TET2 +, DNMT3A +, NPM1 + (mutant type).	negative
				Sample 2	57	Male	M2	Abnormal accounts for 18.18% of the nucleated cells, it consistent with abnormal myeloid primitive phenotype	CSF3R +	AML1-ETO +
				Sample 3	59	Male	M5	Abnormal accounts for 35.08% of the nucleated cells, it consistent with abnormal myeloid primitive phenotype, NK cells account for 35.08% of lymphocytes and partially express CD5, KIR detection shows that all subgroups are expressed;	CEBPA and ZRSR2	Unknown
				Sample 4	49	Male	M5	Abnormal accounts for 75.88% of the nucleated cells, it consistent with abnormal myeloid primitive phenotype,	Unknown	MLL-AF9 +.
				Sample 5	68	Male	M5	Abnormal accounts for 61.75% of the nucleated cells, it expresses CD34, CD117, CD38, CD13, HLA-DR, CD33, CD64dim, and CD45dim, consistent with the phenotype of abnormal myeloid blasts	TET2 +	Unknown
				Sample 6	25	Male	M5	Abnormal accounts for 80.16% of the nucleated cells; it expresses CD34part, CD117, CD38, HLA-DR, CD13, CD33, CD64, CD7, MPO, and CD45dim, consistent with the phenotype of abnormal myeloid blasts	CEBPA and NRAS	Unknown
				Sample 7	63	Male	M5	Immunophenotyping indicates abnormal myeloid primitive cell phenotype	TET2 and CEBPA	Unknown
				Sample 8	52	Female	M5	Abnormal accounts for 39.61% of the nucleated cells, abnormal myeloid progenitor cells of CD34+CD17+HLA-DR+CD33+CD13+CD7+account for 39.14% of CD45+cells	CEBPa, biallelic mutation of NRAS, JAK2/KRAS/PPM1D	Unknown
				Sample 9	53	Male	M5	Unknown
				Sample 10	54	Female	M3	Unknown
				Sample 11	68	Female	M3	Unknown
				Sample 12	41	Male	M5	Unknown
				Sample 13	46	Male	M5	Unknown
				Sample 14	67	Female	M5	Unknown
