# Supplementary material for: Acute myeloid leukemia cells adhere to bone marrow and acquire chemoresistance by downregulating UNC5B expression
Source: Front Oncol. 2024 Sep 24;14:1394443. doi: 10.3389/fonc.2024.1394443 (PMC11460579; doi:10.3389/fonc.2024.1394443)
Supplement: Supplementary file 3 [file Table2.xlsx]

## Sheet: Sheet1
				Supplementary Table 2 Patient chemotherapy methods in single-cell data
				ARAC1: cytarabine
				ARACABT: combination therapy of cytarabine and venetoclax
				ARACVEN: combination therapy of cytarabine and venetoclax
				ABT: venetoclax
				VEN: venetoclax
